# Supplementary material for: Annexin A3 potentiates lenvatinib resistance in hepatocellular carcinoma through multiple approaches amplified by a positive feedback loop
Source: Cell Death Dis. 2026 Apr 13;17(1):478. doi: 10.1038/s41419-026-08735-9 (PMC13183909; doi:10.1038/s41419-026-08735-9)
Supplement: Supplementary file 3 — original data2 [file 41419_2026_8735_MOESM3_ESM.xlsx]

## Sheet: Sheet1
Fig.1K				Fig.2A				Fig.3I																										Fig.4G				Fig.5H
T	N	Log2[T/N]		循环数	GAPDH	ANXA3		ANXA3	-0.98604	-0.99786	-1.01559	1.00279	1.02643	0.970279	-0.94652	-0.93297	-1.11524	1.00427	1.00879	0.981674	1.69393	1.77898	1.70527	-0.69316	-0.63646	-0.61945	-0.57976	-0.58543	-0.67048	-0.40966	-0.42667	-0.55708		2^-△△Cq	ANXA3	PDGFA		2^-△Cq	G2+NC			G2+A3			SK+NC			SK+A3
89.8845	5.79577	3.955		HepG2/OE-NC	20.91	27.02		E-cadherin	1.10517	1.08595	0.720765	-0.62466	-0.95141	-1.33582	0.589746	-0.82565	1.84296	-0.53077	-1.13526	0.058975	-1.21609	-1.16985	-1.33631	1.12361	1.31781	1.1606	-0.7167	-0.66122	-0.68896	0.744448	0.7352	0.707457			3.1456	2.60268		c-myc	0.00442385	0.00374674	0.00364005	0.013308	0.0121571	0.0141969	0.00146503	0.00220969	0.00221098	0.0139382	0.0115113
1971.39	65.5716	4.91			21.35	26.86		claudin-1	0.984643	1.0236	0.984643	-0.98897	-0.8851	-1.11881	0.864957	1.00875	1.11333	-0.96518	-0.91289	-1.10897	-1.53839	-1.70459	-1.6571	0.705382	0.847844	0.835972	-0.00693	0.052434	-0.0188	0.871588	0.847844	0.764741			18.8088	5.20537		axin2	0.00269478	0.00226284	0.00248517	0.0103863	0.00927002	0.00913434	0.000928872	0.00148262	0.00163125	0.00952185	0.00705194
88.647	4.05584	4.45			20.94	27.19		ZO-1	0.969207	1.01135	1.01135	-0.95516	-0.89897	-1.13776	0.962866	1.15788	0.86536	-0.91411	-1.06037	-1.01162	-1.8904	-1.43644	-1.81029	0.499582	0.84673	0.673156	0.579693	0.659804	0.526285	0.419471	0.526285	0.406119			1	4.93597		tcf7	0.0103181	0.00839035	0.00933908	0.0678052	0.0575682	0.0630619	0.00726319	0.0130625	0.0125415	0.0535929	0.0509767
43.4113	155.417	-1.84		HepG2/OE-ANXA3	21.5	20.12		N-cadherin	-0.93568	-0.99856	-1.06143	1.01353	1.05844	0.923701	-1.02837	-0.99314	-0.97804	1.01495	0.999851	0.984752	1.6642	1.55712	1.75343	-0.12046	0.022308	-1.13772	-0.69156	-0.4774	-0.56663	-0.72725	-0.4774	-0.79864			65.9515	33.2051		mmp7	0.00205242	0.0020835	0.00184154	0.00335924	0.00361759	0.00386651	0.00105839	0.00150516	0.00127212	0.00348439	0.00370073
51.2685	33.8246	0.6			21.53	19.8		Vimentin	-0.50716	-1.25619	-1.11575	0.906643	1.26243	0.710022	-1.02233	-0.88981	-1.07913	0.965535	1.09806	0.927671	1.38226	1.46216	1.25442	-1.65392	-1.15854	-1.41422	0.215729	0.231709	0.279648	-0.23171	-0.19975	-0.16779			8.57419	14.9285		IGFBP3	0.0214059	0.0172344	0.0185909	0.067908	0.0719666	0.0607021	0.00144156	0.00196219	0.00213193	0.00862355	0.00686996
57.8803	63.5579	-0.135			21.93	21.64		Snail	-0.82814	-1.08475	-1.06142	1.01477	1.15473	0.804814	-1.75494	-0.99269	0.815427	0.709067	0.514073	0.709067	1.57046	1.54365	1.32919	-0.02457	-0.105	-0.30605	-1.39175	-1.41855	-1.09687	-0.31945	0.096059	0.122867			22.5752	16.2985		NCAD	0.00264919	0.00234556	0.00200344	0.0153318	0.0145719	0.016608	0.0034801	0.00470248	0.00486254	0.0304595	0.0324689
52.5275	56.8859	-0.115		SK-Hep-1/OE-NC	20.44	30.64		Slug	-0.30577	0.061155	-2.00698	0.694938	1.07854	0.478117	-1.12784	-0.85226	-1.00536	1.00026	1.09212	0.89309	0.77783	1.48408	1.42682	0.014316	0.338809	-0.15747	-0.81601	-1.66541	-1.84675	0.338809	-0.10021	0.205194			21.259	15.3128		MMP3	0.00623067	0.0054752	0.00510298	0.00752875	0.00600181	0.0070443	0.00193806	0.0027231	0.00330118	0.0129292	0.0127881
2452.44	331.991	2.885			20.94	29.08		ZEB1	-1.00417	-0.97336	-1.02177	1.01591	1.01591	0.967495	-1.04487	-0.90678	-1.04487	1.01955	1.00574	0.971219	1.30986	1.6423	1.26831	0.260587	0.499531	0.50992	-0.63285	-0.51858	-0.99646	-1.17307	-1.1523	-1.01724			5.52765	14.689
96.6702	12.7286	2.925			19.66	29.14		ZEB2	-0.8989	-0.94689	-1.10887	1.23686	1.03288	0.684922	-0.99172	-0.87945	-1.12003	0.964989	1.06122	0.964989	0.66249	1.09003	0.789595	-1.07077	-1.82185	0.200288	0.385168	0.80115	0.523829	-2.00673	0.385168	0.061627			13.8646	11.0553
75.8459	36.886	1.04		SK-Hep-1/OE-ANXA3	20.12	22.01		Fibro	-0.88916	-1.09382	-0.98467	0.898254	1.25301	0.816388	-1.01529	-0.87557	-1.09913	0.954749	1.09447	0.940777	1.2184	1.44041	1.58313	0.171792	0.599952	0.33037	-1.27126	-1.17612	-1.22369	-0.58938	-0.49423	-0.58938			86.8227	90.0924
92.4115	39.8084	1.215			20.57	22.52																													22.213	23.5339
304.437	6.56593	5.535			19.98	21.77																													1.69741	7.9264
152.219	71.7546	1.085		Hep3B/sh-NC	18.68	24.86																													26.9087	26.1729
145.009	88.0347	0.72			17.83	26.4																													31.0531	98.133
85.0359	105.786	-0.315			18.55	24.99																													48.5029	48.9533
61.8199	25.2813	1.29		Hep3B/sh-ANXA3-1	18.68	31.12																													12.8468	26.9087
25.2813	3.75809	2.75			18.11	32.25																													1.65481	11.8762
53.0765	19.5622	1.44			17.63	32.82																													7.76328	13.4543
598.414	6.75053	6.47		Hep3B/sh-ANXA3-2	17.73	31.4																													2.92141	5.70938
259.574	10.7779	4.59			18.91	33.39																													35.1796	69.8732
69.0706	6.19026	3.48			17.93	33.11																													2.18354	16.7567
55.7152	2.79917	4.315		Hep3B/sh-ANXA3-3	18.29	31.89																													3.05252	17.0693
205.074	26.8156	2.935			19	31.89																													11.9865	11.6857
47.1766	1	5.56			18.49	31.35																													1.67404	8.26301
47.3404	72.0037	-0.605																																	24.0284	5.1337
510.229	33.8246	3.915																																	14.0581	15.1369
34.7755	2.85799	3.605																																	5.6962	20.6776
657.114	135.298	2.28																																	38.2309	52.7098
22.1618	17.089	0.375																																	5.92439	32.074
18.7004	2.68515	2.8																																	10.4107	44.2212
5.44526	27.9543	-2.36																																	12.1257	3.46615
2.57576	43.2611	-4.07																																	17.2677	5.65685
216.767	5.22344	5.375																																	2.67586	6.99666
1269.46	98.7015	3.685																																	5.3765	17.188
45.4119	4.75683	3.255																																	2.50244	17.9594
87.1241	92.0917	-0.08																																	25.6342	53.6932
992.553	54.7581	4.18																																	26.1125	61.8199
95.3394	7.3615	3.695																																	4.99332	4.34694
45.2548	19.4271	1.22																																	6.26219	15.6346
20.9663	116.566	-2.475																																	70.0348	36.7583
16	12.6407	0.34																																	7.81728	15.7797
44.4774	3.24901	3.775																																	2.57874	1
[truncated: 55 more columns]
